# Supplementary material for: CD44 Receptor-Mediated Ferroptosis Induction by Hyaluronic Acid Carbon Quantum Dots in Triple-Negative Breast Cancer Cells Through Downregulation of SLC7A11 Pathway
Source: Materials (Basel). 2025 May 6;18(9):2139. doi: 10.3390/ma18092139 (PMC12073876; doi:10.3390/ma18092139)
Supplement: Supplementary file 1 [file materials-18-02139-s001.zip]

Archive with 1 entries (1 files):
- materials-3594539-supplementary.pdf
